# Supplementary material for: Colonic Delivery of Celastrol-Loaded Layer-by-Layer Liposomes with Pectin/Trimethylated Chitosan Coating to Enhance Its Anti-Ulcerative Colitis Effects
Source: Pharmaceutics. 2021 Nov 25;13(12):2005. doi: 10.3390/pharmaceutics13122005 (PMC8703354; doi:10.3390/pharmaceutics13122005)
Supplement: Supplementary file 1 [file pharmaceutics-13-02005-s001.zip]

Archive with 1 entries (1 files):
- pharmaceutics-1446243-supplementary.pdf
